# Supplementary material for: Predictors of failed intrauterine balloon tamponade for persistent postpartum hemorrhage after vaginal delivery
Source: PLoS One. 2018 Oct 26;13(10):e0206663. doi: 10.1371/journal.pone.0206663 (PMC6203390; doi:10.1371/journal.pone.0206663)
Supplement: S1 File — (XLSX) [file pone.0206663.s001.xlsx]

## Sheet: Feuil1
Num_mat	Num_pat	DDN	Gestite	Parite	IMC	CSE	ATCD_Ut_cicat	ATCD_HPP	ATCD_HTA_C	NB_foetus	Obt_grossesse	Patho HTA G	Patho_PE	Patho_fibrome	Patho_arret_gss	Patho_IMF	Patho_DG	Patho_Croissance	Patho_plac	Patho_anemie	Type_travail	Type_dclt	Synto_travail	Anesthesie	Duree_travail	Date_accou	Terme	Duree_EE	Mode_accou	Del_dirigée	T_delivrance	PS_delivrance	T_diag_HPP	PS_diag_HPP	Perinee	Etio_HPP	DA_RU	T1_DA_RU	PS1_DA_RU	Rev_sous_valves	T1_rev_sous_valves	Ps1_rev_sous_valves	Massage_ute	ATB	TTT_spe	Nalador	T_nalador	PS_nalador	Exacyl
1	1	29	3	1	21	1	0	0	0	1	1	0	0	0	0	0	0	0	0	0	2	1	1	1	330	2014-04-17	34.8571	3	1	1	4	300	70	750	2	1	2	98	800	1	100	1000	1	1	1	1	108	1200	1
1	2	27	4	1	24	1	0	1	0	1	1	0	0	1	0	0	0	0	0	0	1		1	1	197	2014-03-05	39	6	1	0			23	600	0	2	3	26	750	1	33	1100	0	1	0	1	46	1450	1
1	3	26	3	2	20	2	0	0	0	2	1	0	0	0	0	0	0	0	0	0	1		0	1	323	2014-05-21	36.7143	3	1	1	4	200			2	1	2	9	400	1	9	400	1	0	1	1	19	700	1
1	4	31	2	1	22	1	0	0	0	1	1	0	0	0	0	0	0	0	0	0	2	1	1	1	333	2014-06-06	41	13	3	1	12		18	500	1	1	2	18	500	1	19	600	1	1	1	1	26	1000	1
1	5	22	1	0	18	2	0	0	0	1	1	0	0	0	0	0	0	0	0	0	1		1	1	403	2014-06-15	41	28	1	1	12	500	12	500	2	8	2	27	1500	1	49	1700	0	1	1	1	51	2000	1
1	6	29	2	1	22	1	0	1	0	1	1	0	0	0	0	0	2	0	0	0	1		0	0	58	2014-11-27	40.4286		1	1	7	300	11	400	0		2	16	900	1	24	1100	0	1	0	1	21	1000	0
1	7	26	1	0	23	1	0	0	0	1	1	0	0	0	0	0	0	0	0	0	2	1	1	1	723	2015-04-01	41.1429	13	1	1			8	400	2	2	3	17	900	1	21	1000	0	0	1	1	23	1200	1
1	8	36	1	0	21	1	0	0	0	1	1	0	0	0	0	0	0	0	0	0	1		1	1	610	2015-03-22	40.4286	40	1	1			5	400	1	3	3	10	700	1	19	1400	1	1	1	1	25	1400	1
1	9	31	2	1	24	1	0	1	0	1	1	0	0	0	0	0	0	0	0	0	1		0	1	189	2015-05-27	40.4286	17	1	1			16	500	0	2	3	20	800	1	25	1400	1	0	0	1	30		1
1	10	21	1	0	23	1	0	0	0	1	1	0	0	0	0	0	1	0	0	0	2	1	1	1	310	2015-08-06	38.7143	15	1	1	0	300	70	425	2	1	2	90	625	1	100	725	1	1	1	1	107	825	1
1	11	37	4	2	32	1	0	0	0	1	1	0	1	0	0	0	0	2	0	0	2	2	0	0	64	2015-08-07	34.7143		1	1			15	400	0	2	3	39	900	1	45	1250	1	1	0	1	50	1600	1
1	12	27	1	0	23	1	0	0	0	1	1	0	0	0	0	0	0	0	0	0	1		0	1	422	2015-08-08	39.2857	42	2	1			13	400	1	3	2	19	600	1	14	500	1	1	1	1	44	110	1
1	13	33	5	2	30	1	0	1	0	1	1	0	0	0	0	0	1	0	0	0	1		0	1	133	2015-05-09	40.8571		1	1			14	400	0	2	3	22	800	0			0	1	0	1	137	1310	1
1	14	35	4	2	26	1	0	1	0	1	1	0	0	0	0	0	0	1	0	0	1		0	0	118	2015-09-18	39.2857		1	1			28	500	2	1	2	40		1	42	700	1	0	1	1	81	1240	1
1	15	34	3	2	28	1	0	0	0	1	1	0	0	0	0	0	0	0	0	0	1		0	0	52	2015-02-10	39.8571	3	1	1	16	400	48	575	0	1	2	61	620	1	63	920	1	1	0	1	125	1235	1
1	16	40	7	5	41	2	0	0	0	1	1	0	0	0	0	0	2	1	0	0	2	2	0	0	38	2015-08-12	41	8	1	1			52	1050	0	2	3	67	1350	1	72	1650	1	1	0	1	86	1950	1
2	17	31	2	1	22	1	0	0	0	1	1	0	0	0	0	0	0	0	0	0	1		1	1	463	2012-11-16	41.4286	12	1	1	12	200	137	1100	2	1	2	157	1400	0			1	1	1	1	200		0
2	18	33	3	0	20	1	0	0	0	1	1	0	0	0	0	0	0	0	0	0	1		1	1	480	2011-06-10	40.8571	32	1	0			10	700	2	1	2	15	1000	0			1	0	1	1	45	1500	0
2	19	25	2	1	21	1	0	1	0	1	2	0	0	0	0	0	0	0	0	0	1		1	0	461	2015-09-11	40.5714	19	1	1	16		31	700	1	1	2	64	1300	0			1	1	1	1	84	1500	0
2	20	35	1	0	23	1	0	0	0	1	1	0	0	0	0	0	0	0	0	0	1	3	1	1	814	2015-11-09	41.8571	64	2	1			34	1100	2	7	3	27		0			1	1	1	1	83		1
2	21	30	2	1	22		0	0	0	1	2	0	0	0	0	0	0	0	1	0	1		0	0	100	2015-11-23	41	10	1	1	15		30	600	2	1	2	52	1500	0			1	1	1	1	62		0
2	22	27	1	0	34		0	0	0	1	1	0	0	0	0	0	0	0	0	0	2	1	1	1	1085	2012-11-14	37.7143	75	2	1			30	900	2	2	3	30	900	0			1	1	1	1	40		0
2	23	22	2	0	17	1	0	0	0	1	1	0	0	0	0	0	0	0	0	0	2	3	1	1	1148	2013-12-09	41.4286	38	1	1	17	200	27	300	1	10	2	130		1	272		1	1	1	1	132		0
2	24	22	2	1	22		0	1	0	1	1	0	0	0	0	0	0	0	0	1	1		1	1	317	2013-11-21	41.2857	20	1	1			20	500	2	2	3	20	500	1	253	2800	1	1	1	1	53	1200	1
2	25	27	1	0	36		0	0	0	1	1	0	0	0	0	0	1	0	0	0	1		1	1	568	2013-04-30	40.8571	38	1	1	7		17	500	1		2	7		0			1	1	1	1	30		0
2	26	42	2	1	23	1	0	0	0	1	2	0	0	0	0	0	2	0	0	0	2	1	1	1	114	2013-11-03	39.4286	14	1	1	9	500	14	700	2	1	2	24	700	1	62	900	1	1	1	1	69		0
2	27	25	2	1	24	1	0	0	0	1	1	0	0	0	0	0	0	0	0	0	1		1	1	269	2013-07-06	41		1	1	21	1000	22	1000	0	1	2	40	1500	0			1	1	0	1	51	1650	0
2	28	18	1	0	21		0	0	0	1	1	0	0	0	0	0	0	0	0	0	1		0	1	520	2012-12-31	40.4286	40	1	1	5	1300	5	1300	1	1	2	10		1	50	2400	0	1	1	1	15		0
2	29	31	2	1	21		0	1	0	1	1	0	0	0	0	0	2	0	0	0	1		1	1	750	2014-01-16	37.7143		1	1			20	900	2	1	2	20	900	1	40	1700	1	1	1	1	40	1700	0
2	30	34	1	0	20		0	0	0	1	1	0	0	0	0	0	0	0	0	0	1		1	1	467	2014-04-22	40.8571		1	1	13	400	38	800	1		2	48	1200	0			0	1	1	1	48	1200	0
2	31	39	7	3	31	1	0	0	0	1	2	0	0	0	0	0	1	0	0	0	2	3	1	1	872	2014-09-24	39		3	1	8	600	18	600	2	10	2	20	600	1			0	1	1	1	108	750	0
2	32	32	1	0	22		0	0	0	1	1	0	0	0	0	0	0	0	0	0	2	1	1	1	600	2015-01-04	41.5714	50	1	1	10	350	27	450	2	1	2	30		1	30		1	1	1	1	40	800	0
2	33	29	1	0	25		0	0	0	1	1	0	0	0	0	0	0	0	0	0	1		1	1	356	2014-06-04	39.5714	46	2	1			4	500	1	2	3	9		0			1	1	1	1	30		0
2	34	29	2	1	31	1	0	0	0	1	1	0	0	0	0	0	0	0	0	0	1		1	1	335	2014-07-05	41.5714	6	1	1	10		15	700	2	3	2	20		0			1	1	1	1	60	1300	1
2	35	30	3	2	23	1	0	0	0	1	1	0	0	0	0	0	0	0	0	0	1		0	0	7	2011-01-12	41.1429	1	1	0	8		13	900	2		2	28	1000	0			0	1	1	1	33		0
2	36	33	3	1	21	1	0	1	0	1	1	0	0	0	0	0	0	0	0	0	1		1	1	211	2014-12-05	41.4286	11	1	1					2	2	3	26	1400	0			0	1	1	1	39	1400	0
2	37	29	1	0	20	1	0	0	0	1	1	0	0	0	0	0	0	0	0	0	2	2	1	1	1232	2013-07-29	41.7143	37	1	0	13	900	14	900	2	1	2	20		0			1	1	1	1	38		1
3	38	28	1	0	23	1	0	0	0	1	1	0	0	0	0	0	0	0	0	0	2	2	1	1	1105	2013-10-13	41.8571	25	1	1	8	600	15	1000	1	1	2	27	1100	1	35	1100	1	1	1	1	190	1450	0
3	39	33	3	2	23	1	0	1	1	1	1	0	0	0	0	0	1	0	0	0	2	1	1	1	322	2012-12-19	41	10	1	1			10	500	2	2	3	13	1000	1	13	1000	1	1	1	1	63		1
3	40	30	4	3	20	1	0	0	0	1	1	0	0	0	0	0	0	0	1	0	1		0	0	122	2013-12-12	37.7143		2	0			18	600	2		2	18	600	1	44	1200	0	0	1	1	44	1200	0
3	41	31	2	1	27	1	0	1	0	1	1	0	0	0	0	0	1	0	0	0	1		0	3	110	2012-02-08	39.5714		1	1	20	200	20	200	2	1	2	35	1300	1	35	1300	1	0	1	1	35	1300	1
3	42	26	1	0	21	2	0	0	0	1	1	0	0	0	0	0	3	0	0	0	2	3	1	1	2004	2014-07-12	41.5714	47	4	1	6		11	700	1		2	16	800	1	20		1	1	1	1	49	1700	1
3	43	27	2	1	21	1	0	0	0	1	1	0	0	0	0	0	0	0	0	1	1		1	1	372	2014-08-02	41.2857	12	1	1	23		38	490	2	1	2	49	500	0			0	0	1	1	62	800	0
3	44	31	2	1	27	1	0	0	0	1	1	0	0	0	0	0	0	0	0	0	1		1	1	282	2012-06-27	39.5714	3	1	1	18	100	108	860	0	7	2	123	1360	1			1	1	0	1	165		1
3	45	28	4	1	24	1	0	1	0	1	1	0	0	0	0	0	0	0	0	0	1		1	1	692	2012-11-25	39.5714		2	1			13	500	1	2	3	13	500	1	13	500	0	1	1	1	98	1200	1
3	46	32	2	1	29	1	0	0	0	1	1	0	0	0	0	0	0	0	0	0	2	3	1	3	1307	2012-03-24	38.1429	17	1	1	8	50	13	500	0	1	2	13	500	1	33	1000	1	1	0	1	46		1
3	47	28	1	0	25	1	0	0	0	1	1	0	0	0	0	0	0	0	0	0	2	1	1	1	911	2013-10-16	41.8571	47	2	1	8	100	574	400	1	9	2	604	750	1	614		0	0	1	1	619		1
3	48	29	4	1	34	2	0	0	0	1	1	0	0	0	0	0	0	0	0	0	1		0	1	175	2015-07-14	40.5714	7	1	1			20	500	2	3	3	30	1250	1	40	1350	1	1	1	1	40	1350	1
3	49	39	2	1	23	1	1	0	0	1	1	0	0	0	0	0	0	0	0	0	1		0	1	114	2012-11-19	41.2857	5	3	1			1	500	1	7	3	1	500	1	1	500	0	1	1	1	26	1500	1
3	50	39	2	1	22	1	0	0	0	2	2	0	0	0	0	0	0	0	0	0	2	1	1	1	789	2013-08-13	39.5714	10	1	1		300	66	500	0		2	51		1	71		1	0	0	1	66	500	1
3	51	32	2	1	23	1	0	1	0	1	1	0	0	0	0	0	0	0	0	0	1		0	2	322	2012-06-02	40.1429	12	1	1	16	700	16	700	2	3	3	28	1500	1	38		1	1	1	1	44	2500	1
3	52	41	5	3	31	2	0	0	0	1	1	0	0	0	0	0	0	1	1	0	1		1	1	291	2014-03-16	39.1429	2	1	1			19	500	0	6	3	25	1500	1	29	1500	1	1	0	1	37	1800	1
3	53	33	3	1	28	1	0	1	1	1	1	0	0	0	0	0	0	0	0	0	1		0	1	344	2012-10-08	40.4286		1	1			21	500	2	1	2	26	500	0			1	1	1	1	31	1300	1
4	54	29	4	1	25	1	0	0	0	1	1	0	0	0	0	0	0	1	0	0	2	3	1	1	1292	2014-04-07	39.5714		1	1	0	1060	0	1060	2	1	2	22	1060	1	13	1060	0	1	1	1	25	1260	1
4	55	32	2	1	19	1	0	1	0	1	1	0	0	0	0	0	0	0	0	0	1		0	1		2014-08-10	40.4286		1	1	5		30	100	0		2	12		0			0	1	0	1	32	100	1
4	56	28	1	0	28	1	0	0	0	1	1	0	0	0	0	0	0	0	0	0	1		1	1	481	2014-10-19	40.4286		4	0	14				2		2			1	24	900	0	1	1	1	23	900	1
4	57	32	1	0	19	1	0	0	0	1	1	0	0	0	0	0	0	0	0	0	1		0	1	289	2014-10-20	40.5714	30	4	1			17		2	1	2	37	700	1			1	0	1	1	32	210	1
4	58	24	1	0	24	1	0	0	0	1	2	0	0	0	0	0	0	0	0	0	1		0	1	422	2014-10-20	37.7143	20	1	0			16	500	1	2	3	18	500	0			1	1	1	1	21	500	1
4	59	42	2	1	24	1	0	0	0	1	2	0	0	0	0	0	0	0	0	0	1		0	1	406	2014-11-20	38.1429		1	1			44	690	0	2	3	44	690	0			1	1	0	1	54	690	1
4	60	24	2	1	19		0	0	0	1	1	0	0	0	0	0	0	0	0	0	1		0	1	113	2014-05-12	40.8571		1	1					0	1	0			0			0	0	0	1	67	800	1
4	61	31	2	1	22		0	0	0	1	1	0	0	0	0	0	0	1	0	0	1		0	1	99	2015-01-13	40.5714	27	1	1			43		2		2	68	1880	1			0	0	1	1	78	1880	1
4	62	26	1	0	19		0	0	0	1	1	0	0	0	0	0	0	0	0	0	1		1	1	223	2015-03-23	37.1429		4	1	12				2	1	2	17	1700	1	17	1700	1	1	1	1	27	1700	1
4	63	31	2	0	22	1	0	0	0	1	1	0	0	0	0	0	0	0	0	0	1		1	1	608	2015-05-18	39.1429	28	4	1			52	750	1	1	2	52	750	1	72		0	1	1	1	57		1
4	64	43	8	6	33	2	0	0	0	1	1	0	0	0	0	0	2	0	1	0	1		0	1	407	2015-12-09	40.7143	0	1	0					0	6	3	8		1	13		0	0	0	1	23	1700	1
4	65	37	3	2	21	1	0	0	0	1	1	0	0	0	0	0	0	0	0	0	1		1	1	390	2015-09-22	40.8571		1	1					0		2	8		1	8		0	1	0	1	17		1
4	66	26	1	0	19	1	0	0	0	1	2	0	0	0	0	0	1	0	0	0	1		1	1	825	2015-07-11	40.4286	10	1	0	10		135	500	0	1	2	155	500	0			1	1	0	1	156	500	1
4	67	39	1	0		1	0	0	0	1	2	0	0	0	1	0	0	0	0	0	2		0	1	1415	2015-11-27	38.5714	25	4	0					2	2	3	2		0			1	0	1	1	10		1
4	68	34	3	2	16		0	1	0	1	1	0	0	0	0	0	1	0	0	0	2	1	1	1	289	2014-12-09	41.2857		1	1					2	1	2	181	960	1	220	1360	1	0	1	1	190	960	0
4	69	25	1	0	22	1	0	0	0	1	1	0	0	0	0	0	0	0	0	0	1		1	1	549	2011-03-16	37.7143		2	1	3				1	1	2	6		1	11		1	1	1	1	11		0
4	70	27	2	1			0	0	0	1	1	0	0	0	0	0	0	0	0	0	2	1	1	1		2011-12-04	40.1429		1	1			31		2		2	91		1			0	1	1	1	111	700	0
4	71	37	3	2			0	0	0	1	1	0	0	0	0	0	0	1	0	0	2	3	1	1	1140	2011-02-06	39	15	1	1			30		2	6	2	30		0			0	1	1	1	84		0
4	72	24	2	1	31	2	0	0	0	1	1	0	0	0	0	0	0	0	1	0	1		0	1	403	2011-09-09	41.5714		1	1			152	1200	0		2	167	1200	0			0	1	0	1	187		0
4	73	39	2	1	19		0	0	0	1	1	1	0	0	0	0	0	0	0	0	1		1	1	885	2011-09-18	41.2857		3	1			125		2		2	135		1	145	700	0	1	1	1	140	500	0
4	74	36	2	1	30		1	0	0	1	1	0	0	0	0	0	0	0	0	0	1		0	1	825	2011-06-10	39.4286	40	1	1			85	550	2	1	2	85	550	1	85	550	0	1	1	1	105		1
4	75	36	3	2		1	0	0	0	1	2	0	0	0	0	0	0	0	0	0	1		0	0	139	2012-03-19	39.2857		2	1					0	2	3			1			0	0	0	1	21		0
4	76	27	2	1	22	1	0	1	0	1	1	1	0	0	0	0	0	0	0	0	2	1	1	1	258	2012-11-05	38.7143		1	1					2	1	2			1			0	1	1	1	47	850	0
4	77	25	1	0	26	1	0	0	0	1	1	0	0	0	0	0	0	0	0	0	1		1	1	833	2012-06-17	38.8571		4	1	12		87	450	2	1	2	97		1	97		1	1	1	1	117		1
4	78	25	2	1	23		0	0	0	1	1	0	0	0	0	0	0	0	0	0	1		0	1	882	2012-07-30	40.7143		2	1	0		0		1	1	2	86		1	86		0	1	1	1	37		1
4	79	25	2	0		1	0	0	0	1	1	1	0	0	0	0	0	0	0	0	1		0	0	65	2012-08-28	41.2857		1	0	0		65	420	1	3	2	0		1	105	660	1	0	1	1	105	660	1
4	80	38	6	2	17	1	0	0	0	1	1	0	0	0	0	0	0	0	0	0	1		0	0	40	2012-10-14	40.1429		1	1	0		50		0	1	2	100		1	100		0	0	0	1	120	700	1
4	81	31	2	1	19	1	0	0	0	1	1	0	0	0	0	0	0	0	0	0	1		0	1	145	2012-11-22	39.7143		4	1	0		175		2		2	190		0			1	0	1	1	220		0
4	82	38	3	2	22		0	0	0	2	1	0	0	0	0	0	0	0	0	0	1		0	1	361	2012-11-25	39.1429		2	1			9		0		2	19		1	39	1000	0	1	0	1	19		0
4	83	28	2	0	21	1	0	0	0	1	1	0	0	0	0	0	0	0	0	0	1		1	1	571	2012-06-12	40.4286		1	1	0		64		0		2	74	430	0			1	1	0	1	149	630	0
4	84	28	3	1	26	1	0	0	0	1	1	0	0	0	0	0	0	0	0	0	1		1	1	462	2012-12-31	30.2857	3	1	1	7		117		0	1	2	162	1100	0			0	1	0	1	172	1200	1
4	85	31	1	0	21	1	0	0	0	1	1	0	0	0	0	0	1	0	0	0	2	1	1	1	630	2013-01-13	41.2857		4	1			21		2		2	21		1	21		0	0	1	1	31		1
4	86	28	2	0	22	1	0	0	0	1	1	0	0	0	0	0	0	0	1	0	2	1	1	1	1621	2013-01-22	40.2857	4	1	1	0	200	13		0	6	2	13		1	13		1	1	1	1	20	900	1
4	87	26	1	0	18	1	0	0	0	1	1	0	0	0	0	0	0	0	0	0	1		1	1	957	2013-07-02	41		2	1			63	410	2	11	2	63	410	0			0	0	1	1	78	410	0
4	88	30	5	2	18	2	0	0	0	1	1	0	0	0	0	0	0	0	0	0	1		0	1	149	2013-02-17	39.5714	9	1	1			1	1100	0	2	3	1	1100	1			0	0	0	1	21		0
4	89	29	3	1	19	1	0	0	0	1	1	0	0	0	0	0	0	0	0	0	2	1	1	1	442	2013-03-14	40.8571		1	1			18	1600	0	2	3	18	1600	1	32	2000	0	1	1	1	32	2000	0
4	90	31	2	1	28	1	0	1	0	1	1	0	0	0	0	0	0	0	0	0	2	1	1	1	482	2013-04-16	41.4286	6	1	1			4	600	2		2	4	600	1	4	600	0	0	1	1	14		0
4	91	34	5	1	24	1	1	0	0	1	2	0	0	0	0	0	0	0	0	0	2	1	1	1	374	2013-10-06	41		4	1	91		106		1		2	106		1	106		0	1	1	1	111		0
4	92	23	1	0	19	1	0	0	0	1	1	0	0	0	0	0	0	0	0	0	1		0	1	946	2013-09-18	38.5714		4	1			24		2	2	3	24		1	24		0	0	1	1	24		0
4	93	39	3	0	20	1	0	0	0	2	2	0	0	0	0	0	0	0	0	0	2	1	1	1	474	2013-02-07	38.1429		4	0			121	800	1	2	3	0		1	0		0	1	1	1	346		0
5	94	36	3	2	24	1	0	0	0	1	2	0	0	0	0	0	0	0	0	0	1		0	1	396	2015-02-07	39.2857	16	1	1	9	500	9	500	2		2	14	600	1	15	600	1	1	1	1	99	1170	0
5	95	29	1	0	22	1	0	0	0	1	1	0	0	0	0	0	1	1	0	0	1		1	1	638	2014-05-07	39.4286	17	1	1	5	500	16	645	0	3	2	21	945	1	23	945	1	1	0	1	38	1145	0
5	96	29	2	1	22	1	0	1	0	1	1	0	0	0	0	0	0	0	0	0	1		1	1	462	2015-01-12	39.7143	12	2	0			11	500	1	2	3	13	1000	1	19	1200	1	0	1	1	20	1300	0
5	97	30	2	1	23	1	0	1	0	1	1	0	0	0	0	0	0	0	0	0	2	3	1	1	1693	20/10/2015	41.8571	3	1	1			19	500	0	2	3	22	1000	1	28		1	1	0	1	32	1600	0
5	98	30	2	1		1	0	1	0	1	1	0	0	0	0	0	0	0	0	0	1		0	1	487	29/09/2015	40.5714	5	1	1	8		28	450	2	3	2	32	600	1	50	1000	1	1	1	1	52	1000	0
5	99	23	3	1	18		0	0	0	1	1	0	0	0	0	0	0	0	0	0	1		0	1	377	24/08/2015	40.2857	5	1	1			30	200	0	2	3	38	600	1	41	800	1	1	0	1	47	1100	0
5	100	31	2	1	22	1	0	0	0	2	1	0	0	0	0	0	0	0	0	0	2	1	1	1		2015-03-04	37.4286	3	4	1			74	800	2	3	2	89	900	1	97	1000	1	1	1	1	99	1100	0
5	101	27	3	2	18	1	0	1	0	1	1	0	0	0	0	0	0	0	0	0	1		1	1	312	2015-03-08	41.1429	2	1	1	6	200	21	400	2	1	2	25	450	1	28	600	1	1	1	1	52	1000	0
5	102	22	1	0	28	2	0	0	0	1	1	0	0	0	0	0	0	1	0	0	1		1	1	678	30/12/2015	38.8571	30	4	1	7		30	600	1	1	2	30	600	1	31	850	1	1	1	1	74	1350	0
5	103	30	6	3	23	2	0	1	0	1	1	0	0	0	0	0	0	0	0	0	1		0	0	19	18/07/2014	40.4286	3	1	0	11		14	500	0		2	21	800	1	22	1100	1	0	0	1	30	1300	0
5	104	33	4	3	30	1	0	1	0	1	1	0	0	0	0	0	0	0	0	0	1		0	0	57	2015-08-03	41.2857	2	1	1	3	1250	3	1250	0	3	2	10	1500	1	15	2050	1	1	0	1	14	2050	0
5	105	35	3	1	21	1	0	0	0	1	1	0	0	0	0	0	0	0	0	0	1		0	1	171	14/02/2015	39.5714	3	1	1	9	150	49	500	1	1	2	54	600	1	54	600	1	1	1	1	105	1290	0
5	106	30	2	1	25	1	0	0	0	1	1	0	0	0	0	1	0	0	0	0	1		0	0	26	25/01/2015	29	1	1	0	3		8	500	0	1	2	12	900	1	14	900	1	0	0	1	19	1500	0
5	107	20	3	2		1	0	1	0	1	1	0	0	0	0	0	0	0	0	0	1		1	1	295	2014-09-03	40.2857	5	1	0	5		15	500	0		2	27	1200	1	29	1200	1	1	0	1	35	1500	0
5	108	27	1	0	27	1	0	0	0	1	2	0	0	0	0	0	0	0	0	0	2	3	1	1	1276	17/06/2014		10	4	1					1	2	3	4		1	11		0	1	1	1	20	500
[truncated: 50 more columns]
